# Supplementary material for: Prediction of Cognitive Decline Using Heart Rate Fragmentation Analysis: The Multi-Ethnic Study of Atherosclerosis
Source: Front Aging Neurosci. 2021 Aug 26;13:708130. doi: 10.3389/fnagi.2021.708130 (PMC8428192; doi:10.3389/fnagi.2021.708130)
Supplement: Supplementary Table 1 — Multivariable linear regression analyses of the associations between the HRV indices (AVNN, rMSSD, SDNN and HF power) and the cognitive scores (CASI, DSC and DS) measured at exam 5. [file Table_1.xlsx]

## Sheet: Appendix Tables I_III
	TABLE I. Multivariable linear regression analyses of the associations between the HRV indices (AVNN, rMSSD, SDNN and HF power) and the cognitive scores (CASI, DSC and DS) measured at exam 5.
	EXAM 5	MODEL 1				MODEL 2				MODEL 3				MODEL 4				MODEL 5
		Unadjusted				CAIDE–APOE-e4				Age, sex, race, education				Demographic + APOE-e4 + CV				Model 4 + NT-proBNP
														and other "traditional" risk factors
	CASI	b	95% CI		p	b	95% CI		p	b	95% CI		p	b	95% CI		p	b	95% CI		p
	AVNN (134 ms)	0.5	0.138	0.861	0.007	0.406	0.058	0.754	0.022	0.251	-0.069	0.571	0.124	0.295	-0.046	0.635	0.09	0.344	0.001	0.686	0.049
	ln rMSSD (0.60 ms)	-0.268	-0.667	0.131	0.187	-0.223	-0.59	0.145	0.235	0.002	-0.332	0.336	0.991	-0.145	-0.493	0.204	0.416	-0.128	-0.476	0.219	0.47
	ln SDNN (0.44 ms)	0.327	-0.07	0.723	0.106	0.381	0.015	0.747	0.041	0.141	-0.204	0.485	0.424	-0.021	-0.379	0.337	0.91	-0.026	-0.383	0.331	0.887
	ln HF (1.13 ms2)	-0.241	-0.636	0.153	0.23	-0.226	-0.59	0.137	0.222	0.027	-0.304	0.358	0.874	-0.079	-0.423	0.264	0.651	-0.068	-0.412	0.276	0.698
	DSC
	AVNN (133 ms)	1.008	0.112	1.904	0.027	0.746	-0.093	1.586	0.081	0.884	0.171	1.598	0.015	0.84	0.124	1.555	0.021	0.831	0.11	1.552	0.024
	ln rMSSD (0.60 ms)	-1.016	-1.884	-0.147	0.022	-0.97	-1.78	-0.16	0.019	0.214	-0.442	0.869	0.522	-0.296	-1.04	0.447	0.434	-0.27	-1.017	0.476	0.478
	ln SDNN (0.44 ms)	0.655	-0.241	1.551	0.152	0.739	-0.1	1.577	0.084	0.749	0.07	1.429	0.031	0.033	-0.762	0.828	0.935	0.036	-0.763	0.835	0.93
	ln HF (1.12 ms2)	-0.832	-1.684	0.021	0.056	-0.872	-1.679	-0.064	0.034	0.25	-0.387	0.887	0.442	-0.221	-0.934	0.492	0.544	-0.187	-0.905	0.53	0.608
	DS forward
	AVNN (134 ms)	0.124	-0.001	0.249	0.052	0.096	-0.026	0.218	0.122	0.038	-0.078	0.153	0.523	0.029	-0.099	0.157	0.66	0.049	-0.079	0.177	0.453
	ln rMSSD (0.60 ms)	-0.08	-0.21	0.05	0.229	-0.068	-0.192	0.056	0.284	-0.011	-0.127	0.104	0.845	-0.022	-0.157	0.112	0.743	-0.012	-0.146	0.123	0.864
	ln SDNN (0.44 ms)	0.006	-0.123	0.135	0.924	0.019	-0.104	0.142	0.763	0.013	-0.103	0.13	0.823	0.004	-0.137	0.145	0.952	0.014	-0.127	0.156	0.841
	ln HF (1.12 ms2)	-0.074	-0.205	0.056	0.265	-0.071	-0.196	0.054	0.265	-0.018	-0.133	0.096	0.753	-0.029	-0.162	0.105	0.674	-0.018	-0.152	0.116	0.794
	DS backward
	AVNN (134 ms)	0.157	0.047	0.267	0.005	0.134	0.026	0.242	0.015	0.069	-0.034	0.173	0.19	0.075	-0.039	0.188	0.197	0.094	-0.019	0.207	0.102
	ln rMSSD (0.60 ms)	-0.084	-0.191	0.023	0.123	-0.073	-0.174	0.028	0.154	-0.005	-0.098	0.088	0.922	-0.052	-0.16	0.055	0.341	-0.048	-0.155	0.059	0.379
	ln SDNN (0.44 ms)	0.053	-0.054	0.16	0.33	0.064	-0.037	0.166	0.215	0.052	-0.043	0.148	0.284	0.006	-0.108	0.12	0.919	0.004	-0.11	0.118	0.943
	ln HF (1.12 ms2)	-0.077	-0.184	0.031	0.161	-0.074	-0.176	0.028	0.156	-0.001	-0.094	0.092	0.985	-0.031	-0.136	0.074	0.562	-0.028	-0.133	0.077	0.6
	Values presented are the standardized ß regression coefficients and 95% CIs. Model 1 was unadjusted. Model 2 was adjusted for the CAIDE–APOE-ε4 risk index. Model 3 was adjusted for age, race/ethnicity, sex, and level of education attained. Model 4 included the variables of Model 3 in addition to prevalent CV and AF events, CV risk factors (usage of anti-hypertensive and lipid lowering medications…
	Abbreviations: AF, atrial fibrillation; AVNN, the average of all NN intervals; ß, standardized linear regression coefficient; BP, blood pressure; CAIDE, Cardiovascular Risk Factors, Aging, and Incidence of Dementia; CASI, the Cognitive Abilities Screening Instrument score; CI, confidence interval; CV, cardiovascular; DSC, digit symbol coding; DS, digit span; HF, high-frequency power defined as th…
