# Supplementary material for: Prediction of Cognitive Decline Using Heart Rate Fragmentation Analysis: The Multi-Ethnic Study of Atherosclerosis
Source: Front Aging Neurosci. 2021 Aug 26;13:708130. doi: 10.3389/fnagi.2021.708130 (PMC8428192; doi:10.3389/fnagi.2021.708130)
Supplement: Supplementary Table 2 — Multivariable linear regression analyses of the associations between the HRV indices (AVNN, rMSSD, SDNN and HF power) and the cognitive scores (CASI, DSC and DS) measured at exam 6. [file Table_2.xlsx]

## Sheet: Appendix Tables I_III
	TABLE II. Multivariable linear regression analyses of the associations between the HRV indices (AVNN, rMSSD, SDNN and HF power) and the cognitive scores (CASI, DSC and DS) measured at exam 6.
	EXAM 6	MODEL 1				MODEL 2				MODEL 3				MODEL 4				MODEL 5
		Unadjusted				CAIDE–APOE-e4				Age, sex, race, education				Demographic + APOE-e4 + CV				Model 4 + NT-proBNP
														and other "traditional" risk factors
	CASI	b	95% CI		p	b	95% CI		p	b	95% CI		p	b	95% CI		p	b	95% CI		p
	AVNN (132 ms)	0.383	-0.124	0.89	0.139	0.338	-0.14	0.815	0.166	0.095	-0.393	0.582	0.703	0.229	-0.18	0.638	0.273	0.269	-0.139	0.676	0.196
	ln rMSSD (0.56 ms)	-0.306	-0.802	0.19	0.226	-0.305	-0.786	0.176	0.213	-0.086	-0.52	0.347	0.696	-0.195	-0.628	0.237	0.376	-0.203	-0.637	0.231	0.36
	ln SDNN (0.42 ms)	0.571	0.043	1.098	0.034	0.617	0.103	1.13	0.019	0.167	-0.294	0.628	0.476	-0.003	-0.491	0.486	0.992	-0.017	-0.51	0.475	0.945
	ln HF (1.04 ms2)	-0.242	-0.737	0.253	0.337	-0.276	-0.757	0.204	0.259	-0.021	-0.454	0.413	0.925	-0.123	-0.543	0.297	0.566	-0.138	-0.56	0.285	0.523
	DSC
	AVNN (131 ms)	0.595	-0.538	1.728	0.303	0.43	-0.661	1.521	0.44	0.095	-0.824	1.015	0.839	0.276	-0.667	1.218	0.566	0.377	-0.579	1.333	0.44
	ln rMSSD (0.56 ms)	-1.221	-2.29	-0.151	0.025	-1.18	-2.216	-0.143	0.026	-0.391	-1.247	0.466	0.371	-0.534	-1.481	0.413	0.269	-0.519	-1.465	0.427	0.282
	ln SDNN (0.42 ms)	0.727	-0.339	1.793	0.181	0.891	-0.165	1.947	0.098	0.204	-0.669	1.076	0.647	-0.027	-1.022	0.969	0.958	-0.053	-1.056	0.95	0.918
	ln HF (1.04 ms2)	-0.942	-2.004	0.12	0.082	-0.992	-2.009	0.026	0.056	-0.258	-1.107	0.59	0.55	-0.424	-1.352	0.504	0.37	-0.406	-1.338	0.526	0.393
	DS forward
	AVNN (130 ms)	0.214	0.053	0.375	0.009	0.2	0.039	0.361	0.015	0.072	-0.09	0.235	0.381	0.111	-0.063	0.285	0.21	0.119	-0.056	0.295	0.183
	ln rMSSD (0.58 ms)	-0.092	-0.252	0.068	0.258	-0.074	-0.227	0.079	0.343	-0.034	-0.178	0.11	0.641	-0.019	-0.186	0.148	0.823	-0.013	-0.181	0.154	0.874
	ln SDNN (0.43 ms)	0.013	-0.149	0.174	0.877	0.038	-0.119	0.195	0.636	-0.017	-0.163	0.128	0.815	-0.048	-0.225	0.129	0.596	-0.04	-0.218	0.138	0.658
	ln HF (1.06 ms2)	-0.076	-0.236	0.085	0.355	-0.07	-0.223	0.084	0.375	-0.022	-0.166	0.123	0.769	-0.008	-0.175	0.158	0.922	-0.001	-0.168	0.165	0.987
	DS backward
	AVNN (130 ms)	0.219	0.083	0.355	0.002	0.205	0.072	0.338	0.003	0.107	-0.027	0.241	0.117	0.169	0.027	0.312	0.02	0.202	0.057	0.346	0.006
	ln rMSSD (0.58 ms)	-0.079	-0.225	0.067	0.288	-0.061	-0.198	0.076	0.383	0	-0.13	0.13	0.997	0.007	-0.136	0.15	0.92	0.023	-0.119	0.165	0.749
	ln SDNN (0.43 ms)	0.06	-0.085	0.205	0.416	0.085	-0.052	0.222	0.225	0.027	-0.104	0.158	0.688	0.008	-0.14	0.156	0.912	0.022	-0.124	0.169	0.766
	ln HF (1.06 ms2)	-0.065	-0.209	0.078	0.372	-0.059	-0.195	0.076	0.39	0.013	-0.115	0.141	0.839	0.031	-0.109	0.17	0.666	0.047	-0.092	0.186	0.51
	Values presented are the standardized ß regression coefficients and 95% CIs. Model 1 was unadjusted. Model 2 was adjusted for the CAIDE–APOE-ε4 risk index. Model 3 was adjusted for age, race/ethnicity, sex, and level of education attained. Model 4 included the variables of Model 3 in addition to prevalent CV and AF events, CV risk factors (usage of anti-hypertensive and lipid lowering medications…
	Abbreviations: AF, atrial fibrillation; AVNN, the average of all NN intervals; ß, standardized linear regression coefficient; BP, blood pressure; CAIDE, Cardiovascular Risk Factors, Aging, and Incidence of Dementia; CASI, the Cognitive Abilities Screening Instrument score; CI, confidence interval; CV, cardiovascular; DSC, digit symbol coding; DS, digit span; HF, high-frequency power defined as th…
