# Supplementary material for: Prediction of Cognitive Decline Using Heart Rate Fragmentation Analysis: The Multi-Ethnic Study of Atherosclerosis
Source: Front Aging Neurosci. 2021 Aug 26;13:708130. doi: 10.3389/fnagi.2021.708130 (PMC8428192; doi:10.3389/fnagi.2021.708130)
Supplement: Supplementary Table 3 — Multivariable linear regression analyses of the associations between the HRV indices (AVNN, rMSSD, SDNN and HF) and the changes (exam 6 – exam 5) in cognitive scores (Δ CASI, Δ DSC, Δ DS forward and Δ DS backward). [file Table_3.xlsx]

## Sheet: Appendix Tables I_III
	TABLE III. Multivariable linear regression analyses of the associations between the HRV indices (AVNN, rMSSD, SDNN and HF) and the changes (exam 6 – exam 5) in cognitive scores (∆ CASI, ∆ DSC, ∆ DS forward and ∆ DS backward).
	EX 5 – Ex 6	MODEL 1				MODEL 2				MODEL 3				MODEL 4				MODEL 5
		Baseline cognitive scores				Baseline cognitive scores +				Baseline cognitive scores +				Model 3 + APOE-e4 + CV				Model 4 + NT-proBNP
						CAIDE–APOE-e4				age, sex, race, education				and other "traditional" risk factors
	∆ CASI	b	95% CI		p	b	95% CI		p	b	95% CI		p	b	95% CI		p	b	95% CI		p
	AVNN (132 ms)	-0.098	-0.541	0.344	0.663	-0.117	-0.549	0.316	0.597	-0.108	-0.555	0.339	0.636	0.067	-0.3	0.434	0.719	0.107	-0.257	0.47	0.564
	ln rMSSD (0.57 ms)	-0.024	-0.425	0.377	0.905	-0.04	-0.438	0.358	0.844	0.034	-0.352	0.419	0.863	-0.013	-0.401	0.374	0.947	-0.011	-0.402	0.38	0.956
	ln SDNN (0.42 ms)	0.398	-0.015	0.81	0.059	0.418	0.008	0.828	0.046	0.164	-0.238	0.565	0.423	0.097	-0.343	0.537	0.665	0.097	-0.349	0.542	0.67
	ln HF (1.05 ms2)	0.038	-0.369	0.445	0.856	0.007	-0.4	0.414	0.973	0.094	-0.296	0.485	0.635	0.037	-0.347	0.421	0.85	0.035	-0.354	0.425	0.86
	∆ DSC
	AVNN (129 ms)	-0.418	-1.22	0.385	0.307	-0.445	-1.232	0.343	0.268	-0.123	-0.887	0.641	0.752	0.203	-0.559	0.965	0.601	0.346	-0.429	1.121	0.382
	ln rMSSD (0.56 ms)	-0.267	-0.979	0.446	0.463	-0.29	-0.995	0.414	0.419	0.011	-0.653	0.675	0.974	0.122	-0.657	0.9	0.759	0.091	-0.688	0.87	0.819
	ln SDNN (0.41 ms)	0.272	-0.423	0.968	0.442	0.33	-0.365	1.025	0.352	0.236	-0.44	0.913	0.493	0.388	-0.447	1.224	0.362	0.324	-0.527	1.174	0.456
	ln HF (1.04 ms2)	-0.035	-0.72	0.65	0.919	-0.09	-0.769	0.589	0.794	0.155	-0.488	0.797	0.636	0.274	-0.465	1.014	0.466	0.234	-0.515	0.982	0.54
	∆ DS forward
	AVNN (130 ms)	0.1	-0.025	0.225	0.117	0.095	-0.031	0.22	0.141	0.035	-0.095	0.165	0.599	0.063	-0.076	0.202	0.372	0.061	-0.08	0.202	0.395
	ln rMSSD (0.58 ms)	-0.028	-0.147	0.091	0.649	-0.022	-0.139	0.096	0.718	0.002	-0.115	0.119	0.974	0.017	-0.12	0.154	0.81	0.012	-0.126	0.15	0.866
	ln SDNN (0.43 ms)	0.03	-0.093	0.153	0.636	0.039	-0.083	0.16	0.531	0.011	-0.108	0.131	0.852	-0.017	-0.162	0.129	0.823	-0.023	-0.17	0.124	0.759
	ln HF (1.07 ms2)	-0.01	-0.13	0.111	0.873	-0.009	-0.128	0.11	0.887	0.016	-0.103	0.134	0.795	0.028	-0.109	0.165	0.686	0.024	-0.114	0.162	0.732
	∆ DS backward
	AVNN (130 ms)	0.108	-0.007	0.223	0.067	0.102	-0.011	0.216	0.078	0.079	-0.038	0.196	0.184	0.133	0.011	0.254	0.032	0.161	0.037	0.285	0.011
	ln rMSSD (0.58 ms)	0.018	-0.092	0.128	0.744	0.025	-0.082	0.132	0.644	0.044	-0.065	0.153	0.426	0.062	-0.059	0.183	0.312	0.079	-0.042	0.2	0.201
	ln SDNN (0.43 ms)	0.054	-0.058	0.165	0.347	0.066	-0.044	0.176	0.238	0.031	-0.079	0.141	0.579	0.029	-0.095	0.154	0.646	0.044	-0.081	0.168	0.491
	ln HF (1.07 ms2)	0.024	-0.084	0.132	0.668	0.025	-0.081	0.13	0.644	0.049	-0.058	0.155	0.371	0.07	-0.049	0.189	0.251	0.086	-0.033	0.206	0.157
	Values presented are the standardized ß regression coefficients and 95% CIs. Model 1 was unadjusted. Model 2 was adjusted for the CAIDE–APOE-ε4 risk index. Model 3 was adjusted for age, race/ethnicity, sex, and level of education attained. Model 4 included the variables of Model 3 in addition to prevalent CV and AF events, CV risk factors (usage of anti-hypertensive and lipid lowering medications…
	Abbreviations: AF, atrial fibrillation; AVNN, the average of all NN intervals; BP, blood pressure; CAIDE, Cardiovascular Risk Factors, Aging, and Incidence of Dementia; CASI, the Cognitive Abilities Screening Instrument score; CI, confidence interval; CV, cardiovascular; DSC, digit symbol coding; DS, digit span; HF, high-frequency power defined as the total spectral power of NN intervals between …
